# Supplementary material for: Deep Sequencing of Distinct Preparations of the Live Attenuated Varicella-Zoster Virus Vaccine Reveals a Conserved Core of Attenuating Single-Nucleotide Polymorphisms
Source: J Virol. 2016 Sep 12;90(19):8698–704. doi: 10.1128/JVI.00998-16 (PMC5021409; doi:10.1128/JVI.00998-16)
Supplement: Supplemental material [file JVI.00998-16_zjv999181980sd1.xlsx]

## Sheet: Supplementary Table 1
Supplementary Table S1
	Position	Dumas	pOka	vOka	ORF	Type	Change	VL08	VL13	BikenSeed	VV10	VV12	VVAG	ZV15
	106	A	A	G	na	no-mutation	na	0	0	0.0213	0	0.0509	0	0.0314
	109	C	C	A	na	no-mutation	na	0	0.0625	0.08	0	0.2188	0	0.3871
	118	G	G	C	na	no-mutation	na	0	0.0307	0	0	0.0153	0	0
	488	A	A	G	ORF0	non-synonymous	I106V	0.1925	0.1947	0.1466	0.1394	0.1418	0.1503	0.1441
	510	T	T	C	ORF0	non-synonymous	V113A	0	0	0	0.0884	0.105	0.1148	0.0868
	560	T	T	C	ORF0	non-synonymous	*130R	0.9897	0.9872	0.9624	0.9585	0.9293	0.9572	0.9292
	703	T	T	C	ORF1	synonymous	Q71	0.8117	0.7966	0.6077	0.6444	0.6575	0.6422	0.6256
	742	T	T	C	ORF1	synonymous	P58	0	0	0	0.0174	0.0234	0	0.0329
	763	T	T	C	ORF1	synonymous	P51	0.7525	0.7365	0.5612	0.6732	0.6304	0.5882	0.6162
	768	T	T	A	ORF1	non-synonymous	I50F	0.0131	0.0162	0	0	0	0	0
	802	T	T	C	ORF1	synonymous	P38	0	0	0	0.0806	0.0939	0.0755	0.0845
	1498	T	T	C	ORF2	non-synonymous	L122P	0.0067	0.0075	0	0	0.0075	0.011	0.006
	1568	T	T	G	ORF2	synonymous	G145	0.0356	0.0253	0.0301	0.059	0	0	0.0071
	1576	A	A	T	ORF2	non-synonymous	Y148F	0.0102	0.0096	0.0088	0	0	0	0
	1694	A	A	G	ORF2	synonymous	A187	0	0	0	0.0428	0.038	0.034	0.0423
	2493	A	A	G	na	no-mutation	na	0	0	0	0.0512	0.0587	0.0531	0.0546
	2501	A	A	G	na	no-mutation	na	0	0	0	0.0165	0.0117	0.016	0.0227
	2503	T	T	C	na	no-mutation	na	0	0	0	0.0208	0.0178	0.0216	0.025
	2515	T	T	C	na	no-mutation	na	0.8938	0.8839	0.7036	0.1441	0.1533	0.1209	0.1154
	2780	A	A	G	na	no-mutation	na	0	0	0	0	0.0087	0.0132	0.0157
	2788	A	A	G	ORF4	non-synonymous	C452R	0	0	0	0.0408	0.0312	0.0455	0.0275
	2879	A	A	G	ORF4	synonymous	C421	0	0	0	0.0157	0.0222	0.0178	0.0164
	3332	A	A	G	ORF4	synonymous	I270	0	0	0	0.0189	0.0263	0.0248	0.0231
	3455	A	A	G	ORF4	synonymous	G229	0	0	0	0.0095	0.013	0.0073	0.0095
	4020	T	T	C	ORF4	non-synonymous	D41G	0	0	0	0.0526	0.0333	0.0465	0.033
	4055	A	A	G	ORF4	synonymous	D29	0	0	0	0.0072	0.0083	0.0075	0.0103
	4422	C	C	A	ORF5	non-synonymous	G285W	0	0	0	0.0079	0.0045	0.0108	0.0096
	4511	A	A	G	ORF5	non-synonymous	V255A	0	0	0	0.0488	0.0357	0.0525	0.057
	5148	C	C	T	ORF5	non-synonymous	V43M	0	0	0	0	0.0103	0.0046	0.006
	5331	T	T	C	ORF6	non-synonymous	S1083G	0	0	0	0.062	0.0729	0.0604	0.0525
	5521	C	C	T	ORF6	synonymous	G1019	0	0	0	0.0072	0.0046	0.0043	0.0045
	5538	T	T	C	ORF6	non-synonymous	I1014V	0	0	0	0.0116	0.0081	0.0057	0.007
	5745	A	A	G	ORF6	non-synonymous	S945P	0.9374	0.9315	0.9486	0.3265	0.3381	0.3076	0.3445
	5771	A	A	G	ORF6	non-synonymous	V936A	0	0	0	0.0167	0.0244	0.0128	0.0234
	6810	A	A	G	ORF6	non-synonymous	S590P	0	0	0	0.0192	0.0085	0.0089	0.0187
	6969	T	T	C	ORF6	non-synonymous	T537A	0	0	0	0.012	0.0138	0.015	0.0085
	7033	A	A	G	ORF6	synonymous	S515	0	0	0	0.0078	0.0078	0.0081	0.0042
	8654	T	T	C	ORF7	synonymous	T16	0	0	0	0.0179	0.0192	0.0137	0.0218
	8744	T	T	C	ORF7	synonymous	N46	0	0	0	0.3224	0.3493	0.3377	0.3257
	8924	A	A	G	ORF7	synonymous	S106	0	0	0	0.0067	0.0079	0.0093	0.009
	10250	C	C	A	ORF8	non-synonymous	G140R	0	0	0	0.0101	0.0087	0.0096	0.0063
	10344	A	A	G	ORF8	synonymous	T108	0	0	0	0.1199	0.1127	0.0854	0.1
	10787	T	T	C	ORF9a	non-synonymous	M49T	0	0	0	0.0081	0.0051	0	0.0091
	10900	T	T	C	ORF9a	non-synonymous	W87R	0.4691	0.5272	0.4665	0.0923	0.1005	0.1032	0.0965
	11105	A	A	C	ORF9	non-synonymous	S33R	0	0	0	0.0107	0.0105	0.0108	0.0097
	11408	C	C	A	ORF9	non-synonymous	P134T	0.0209	0.0166	0.0302	0.0169	0	0	0
	11434	A	A	G	ORF9	synonymous	R142	0	0	0	0.078	0.0903	0.0557	0.07
	11441	C	C	A	ORF9	non-synonymous	P145T	0	0	0	0.0397	0.0357	0.0249	0.0294
	11813	G	G	A	ORF9	non-synonymous	A269T	0	0	0	0.0082	0.0184	0.0164	0.0104
	12484	G	G	T	ORF10	non-synonymous	V109F	0	0	0	0.0155	0.0073	0.0253	0.015
	12582	T	T	C	ORF10	synonymous	P141	0	0	0	0.0083	0.0136	0.0126	0.0082
	12606	G	G	A	ORF10	synonymous	G149	0	0	0	0.0099	0.0068	0.0059	0.0068
	12612	A	A	G	ORF10	synonymous	P151	0	0	0	0.0131	0.0114	0.0149	0.0141
	12779	C	C	T	ORF10	non-synonymous	A207V	0.2999	0.2925	0.3144	0.0121	0.011	0.0083	0.0113
	13023	G	G	A	ORF10	synonymous	G288	0	0	0	0.009	0.0139	0.0181	0.011
	15476	T	T	C	ORF11	non-synonymous	C412R	0	0	0	0.0383	0.0345	0.0322	0.0353
	15865	A	A	G	ORF11	synonymous	A541	0	0	0	0.0393	0.0345	0.0208	0.0396
	16067	A	A	G	na	no-mutation	na	0	0	0	0.059	0.0688	0.0706	0.0504
	16371	G	G	T	ORF12	non-synonymous	R53M	0	0	0	0.0072	0.0082	0.007	0.0044
	17247	T	T	G	ORF12	non-synonymous	V345G	0	0.0081	0.0078	0.0065	0	0	0
	17266	G	G	A	ORF12	non-synonymous	L351F	0	0	0	0.0152	0.0125	0.0136	0.0102
	17604	A	A	G	ORF12	non-synonymous	Y464C	0	0	0	0.0077	0.0083	0.0129	0.0116
	18090	A	A	G	ORF12	non-synonymous	D626G	0	0	0	0.0074	0.0038	0.0058	0.01
	18406	G	G	A	na	no-mutation	na	0	0	0	0.0129	0.0063	0.0092	0.0149
	18442	T	T	C	ORF13	non-synonymous	M1T	0	0	0	0.0183	0.0074	0.0132	0.0108
	18891	A	A	G	ORF13	non-synonymous	T151A	0	0	0	0.006	0.0052	0.0073	0.0077
	19036	A	A	G	ORF13	non-synonymous	Q199R	0	0	0	0.1753	0.1708	0.1736	0.1766
	19268	A	A	G	ORF13	non-synonymous	I276M	0	0	0	0.0214	0.0108	0.0247	0.0171
	19281	T	T	C	ORF13	non-synonymous	W281R	0	0	0	0.0163	0.0064	0.0136	0.0078
	19431	T	T	C	ORF14	non-synonymous	N421D	0.3179	0.31	0.2568	0.1769	0.1658	0.1768	0.1771
	19619	T	T	C	ORF14	non-synonymous	H358R	0	0	0	0.0161	0.0214	0.0212	0.0169
	19644	T	T	C	ORF14	non-synonymous	N350D	0	0	0	0.006	0.006	0.009	0.0092
	19951	A	A	G	ORF14	synonymous	G247	0	0	0	0.0067	0	0.0045	0.0088
	19985	A	A	G	ORF14	non-synonymous	I236T	0	0	0	0.0112	0.0077	0.0112	0.012
	20034	T	T	C	ORF14	non-synonymous	K220E	0	0	0	0.0228	0.0125	0.016	0.0161
	21138	G	G	T	na	no-mutation	na	0	0	0	0.0193	0	0.0103	0
	21140	T	T	C	na	no-mutation	na	0	0	0	0.0106	0.0064	0.008	0.0157
	21207	T	T	C	na	no-mutation	na	0	0	0	0	0.018	0.0155	0
	21333	A	A	G	ORF15	synonymous	H382	0	0	0	0.0135	0.01	0.0118	0
	21518	C	C	T	ORF15	non-synonymous	E321K	0	0	0	0.0122	0	0	0.0087
	22460	T	T	G	ORF15	synonymous	R7	0	0	0	0.0248	0.0201	0.0128	0.0231
	22569	T	T	C	ORF16	synonymous	*409	0	0	0	0.0369	0.0244	0.0433	0.0423
	23510	T	T	C	ORF16	synonymous	A95	0	0	0	0.01	0.0047	0.0071	0
	23550	T	T	C	ORF16	non-synonymous	Q82R	0	0	0	0	0.0073	0.0083	0.0066
	24646	T	T	C	ORF17	synonymous	T166	0	0	0	0.0087	0.0134	0.0073	0.0089
	24651	A	A	G	ORF17	non-synonymous	K168R	0	0	0	0.0111	0.0111	0.0032	0.0127
	24663	T	T	C	ORF17	non-synonymous	L172P	0	0	0	0.0098	0.009	0.0133	0.0064
	24770	T	T	C	ORF17	non-synonymous	Y208H	0	0	0	0.0074	0.0059	0.008	0.007
	24797	G	G	T	ORF17	non-synonymous	E217*	0.0136	0.0097	0	0.0065	0	0	0
	25128	A	A	G	ORF17	non-synonymous	E327G	0	0	0	0.0341	0.0292	0.0213	0.0331
	25697	T	T	C	ORF18	non-synonymous	K266R	0	0	0	0.0089	0.0252	0.0132	0.0174
	25890	A	A	G	ORF18	non-synonymous	C202R	0	0	0	0.0058	0.0043	0.0071	0.0065
	26125	A	A	G	ORF18	synonymous	N123	0.7843	0.7605	0.7317	0.2408	0.249	0.2691	0.2515
	27120	T	T	C	ORF19	non-synonymous	T576A	0	0	0	0.0134	0.0241	0.0192	0.0227
	27343	T	T	C	ORF19	synonymous	S501	0	0	0	0.0073	0	0.0121	0.0057
	27868	T	T	C	ORF19	synonymous	L326	0	0	0	0.119	0.127	0.1279	0.1277
	28564	T	T	C	ORF19	synonymous	Q94	0	0	0	0.024	0.02	0.0207	0.0307
	28638	T	T	C	ORF19	non-synonymous	I70V	0	0	0	0.0086	0.0105	0.0074	0.0079
	28645	A	A	G	ORF19	synonymous	H67	0	0	0	0.0131	0.0087	0.0131	0.008
	29592	A	A	G	ORF20	non-synonymous	V295A	0	0	0	0.2168	0.211	0.2102	0.2163
	29660	G	G	T	ORF20	non-synonymous	C272*	0	0.0141	0.0139	0	0	0	0
	29750	T	T	C	ORF20	synonymous	L242	0	0	0	0.0297	0.0245	0.0162	0.0199
	29882	T	T	C	ORF20	synonymous	L198	0	0	0	0.0068	0.0096	0.0067	0.0064
	30688	T	T	C	na	no-mutation	na	0	0	0	0.0453	0.0517	0.0455	0.042
	31257	T	T	C	ORF21	non-synonymous	S167P	0	0	0	0.0056	0.006	0.0071	0.006
	31404	A	A	G	ORF21	non-synonymous	N216D	0	0	0	0.006	0.0096	0.0061	0.01
	31451	A	A	G	ORF21	synonymous	T231	0	0	0	0.0346	0.0412	0.0349	0.0177
	31732	C	C	T	ORF21	non-synonymous	T325I	0.2238	0.2456	0.2025	0	0	0	0.0033
	31917	T	T	C	ORF21	synonymous	L387	0	0	0	0.0088	0.0093	0.0048	0.0048
	32684	T	T	C	ORF21	synonymous	N642	0	0	0	0.0505	0.0488	0.0533	0.0588
	33100	A	A	G	ORF21	non-synonymous	D781G	0	0	0	0.0134	0.0118	0.0111	0.01
	33137	T	T	C	ORF21	synonymous	A793	0	0	0	0.019	0.0239	0.0123	0.0169
	33459	A	A	G	ORF21	non-synonymous	T901S	0	0	0	0.0942	0.0946	0.1042	0.1124
	33640	A	A	G	ORF21	non-synonymous	D961G	0	0	0	0.006	0.0081	0.0075	0.0054
	33880	A	A	G	na	no-mutation	na	0	0	0	0	0.0061	0.0072	0.0103
	34299	A	A	G	ORF22	non-synonymous	N73D	0	0	0	0.006	0.0074	0.005	0.0059
	34857	C	C	T	ORF22	non-synonymous	L259F	0	0	0	0.0129	0.0128	0.006	0.0066
	34865	A	A	G	ORF22	synonymous	S261	0	0	0	0.0059	0.007	0.0077	0.005
	35261	A	A	G	ORF22	synonymous	L393	0	0	0	0.0044	0.0055	0.0079	0.0057
	35963	T	T	C	ORF22	synonymous	N627	0	0	0	0.0047	0.0089	0.0079	0.007
	36375	G	G	A	ORF22	non-synonymous	A765T	0	0	0	0.011	0.0085	0.0105	0.0067
	36618	T	T	G	ORF22	non-synonymous	L846V	0	0	0	0.0209	0.0174	0.0213	0.0182
	37126	A	A	C	ORF22	non-synonymous	E1015A	0.1001	0.1224	0.1408	0.0266	0.0313	0.0284	0.037
	37783	A	A	G	ORF22	non-synonymous	Q1234R	0	0	0	0.0339	0.0187	0.0264	0.0159
	37946	T	T	C	ORF22	synonymous	A1288	0	0	0	0.0099	0.013	0.0069	0.008
	38011	C	C	T	ORF22	non-synonymous	T1310N	0	0	0	0.0095	0.0126	0.0074	0.0047
	38036	T	T	C	ORF22	synonymous	T1318	0.584	0.5491	0.5142	0.5113	0.5049	0.4947	0.4984
	38672	A	A	G	ORF22	synonymous	T1530	0	0	0	0.006	0.0085	0	0.008
	38754	A	A	G	ORF22	non-synonymous	N1558D	0	0	0	0.0105	0.0085	0.0142	0.0172
	39227	T	T	G	ORF22	synonymous	P1715	0.3554	0.3945	0.3803	0	0.006	0.004	0
	39527	A	A	G	ORF22	synonymous	G1815	0.0757	0.0777	0.0893	0.0152	0.0306	0.0165	0.0112
	39725	A	A	G	ORF22	synonymous	R1881	0	0	0	0.0145	0.0103	0.0053	0.0082
	40096	T	T	C	ORF22	non-synonymous	L2005P	0	0	0	0.0521	0.0501	0.0522	0.0482
	40413	G	G	T	ORF22	non-synonymous	A2111S	0.0147	0.0113	0.047	0.0237	0	0	0.0147
	40489	C	C	T	ORF22	non-synonymous	S2136F	0.0121	0	0	0	0	0.0115	0.0312
	40499	C	C	G	ORF22	synonymous	P2139	0	0	0	0.0111	0.0165	0.0535	0.0288
	40500	G	G	C	ORF22	non-synonymous	G2140R	0	0	0	0.0254	0.0204	0.0778	0.0071
	40504	T	T	G	ORF22	non-synonymous	V2141E	0	0	0	0.0187	0.0111	0.0435	0
	40676	T	T	C	ORF22	synonymous	D2198	0	0	0	0.039	0.0374	0.0448	0.04
	41298	T	T	C	ORF22	non-synonymous	C2406R	0.0692	0.1002	0.108	0.052	0.039	0.0464	0.0429
	42386	T	T	A	na	no-mutation	na	0.01	0.0102	0	0	0	0	0
	42387	T	T	A	na	no-mutation	na	0.0408	0.0219	0.0229	0.0142	0.0156	0	0.0106
	42390	A	A	G	na	no-mutation	na	0.0117	0.0066	0.0126	0	0.0066	0.008	0
	42392	A	A	G	na	no-mutation	na	0	0	0	0.0232	0.0287	0.0231	0
	42393	A	A	G	na	no-mutation	na	0	0	0.0083	0	0.0134	0	0
	42402	A	A	C	na	no-mutation	na	0	0	0	0.008	0.005	0.0081	0
	42404	C	C	A	na	no-mutation	na	0.0455	0.0344	0.0501	0.0345	0.0238	0.03	0.0207
	42407	C	C	A	na	no-mutation	na	0.0076	0.007	0.0105	0.0082	0	0	0
	42524	C	C	T	ORF23	synonymous	P205	0	0	0	0.0125	0.0137	0.0153	0.0135
	42714	G	G	A	ORF23	non-synonymous	A142V	0.0432	0.0315	0.0293	0	0.0069	0	0.0068
	42735	T	T	C	ORF23	non-synonymous	Q135R	0	0	0	0.0909	0.1045	0.1077	0.0784
	42998	A	A	G	ORF23	synonymous	R47	0	0	0	0.0291	0.0302	0.0277	0.0283
	43345	A	A	C	ORF24	non-synonymous	I226S	0	0	0	0.0149	0.022	0.0179	0.0269
	43629	A	A	G	ORF24	synonymous	S131	0.1043	0.0924	0.089	0.0317	0.0355	0.0287	0.0283
	44030	A	A	G	na	no-mutation	na	0	0	0	0	0.0095	0.0112	0.0079
	44119	C	C	T	na	no-mutation	na	0	0	0	0.0201	0.0137	0.0131	0.0099
	45951	T	T	C	ORF26	non-synonymous	Y482*	0	0	0	0.0093	0.0116	0.0118	0.0129
	46624	A	A	G	ORF27	synonymous	A166	0	0	0	0.0049	0.0053	0.0044	0.0057
	47296	A	A	C	ORF28	non-synonymous	F1114C	0	0	0	0.0048	0.0116	0.0118	0.0107
	48276	A	A	G	ORF28	synonymous	V787	0	0	0	0.0216	0.0318	0.0216	0.022
	48635	C	C	A	ORF28	non-synonymous	D668Y	0	0	0	0.0506	0.0598	0.0454	0.0346
	49776	A	A	G	ORF28	synonymous	D287	0	0	0	0.0087	0.0201	0.0143	0.0233
	50382	A	A	G	ORF28	synonymous	D85	0	0	0	0.0813	0.0826	0.0705	0.1026
	51849	A	A	G	ORF29	synonymous	E331	0	0	0	0.0274	0.0183	0.0195	0.008
	52192	A	A	G	ORF29	non-synonymous	S446G	0	0	0	0.1281	0.1246	0.1298	0.1043
	52348	A	A	T	ORF29	non-synonymous	S498C	0	0	0	0.0133	0.017	0.0165	0.0183
	53787	T	T	C	ORF29	synonymous	R977	0.1056	0.1182	0.1012	0.0152	0.0131	0.0212	0.0139
	54342	A	A	C	ORF29	non-synonymous	L1162F	0	0	0	0	0.0361	0.0596	0
	54343	A	A	C	ORF29	non-synonymous	N1163H	0	0	0	0	0.038	0.0748	0
	54348	T	T	C	ORF29	synonymous	I1164	0	0	0	0	0.078	0.1111	0
	54350	C	C	A	ORF29	non-synonymous	S1165*	0	0	0	0	0.1	0.1969	0
	54353	G	G	T	ORF29	non-synonymous	G1166V	0	0	0	0	0.188	0.2404	0
	54354	G	G	A	ORF29	synonymous	G1166	0	0.2174	0.2222	0	0.2564	0.2755	0
	54356	C	C	T	ORF29	non-synonymous	S1167L	0	0.3182	0.3929	0.2941	0.4224	0.38	0.6667
	54430	A	A	G	ORF29	non-synonymous	I1192V	0	0	0	0	0.0145	0.017	0.0121
	54869	A	A	G	ORF30	synonymous	A73	0	0	0	0.0126	0.0062	0.0112	0.0148
	55036	T	T	C	ORF30	non-synonymous	L129P	0	0	0	0.0087	0.0144	0.0076	0.0084
	56501	A	A	G	ORF30	synonymous	L617	0	0	0	0.015	0.0085	0.0111	0.0109
	57051	A	A	T	ORF31	non-synonymous	Y78F	0.0163	0.0192	0.0122	0.0109	0	0	0
	57080	T	T	G	ORF31	non-synonymous	S88A	0.0545	0.0507	0.0553	0.007	0	0.0104	0.0056
	57196	A	A	C	ORF31	synonymous	T126	0	0	0	0.0096	0.0055	0.0037	0.0111
	57206	A	A	G	ORF31	non-synonymous	I130V	0	0	0	0.0055	0.0037	0.0065	0.0056
	57439	T	T	C	ORF31	synonymous	I207	0	0	0	0.0105	0.0116	0.0128	0.0138
	57887	G	G	A	ORF31	non-synonymous	V357I	0	0	0	0.0054	0.0143	0.0092	0.0134
	58595	A	A	G	ORF31	non-synonymous	I593V	0.4253	0.4233	0.3245	0.6552	0.6797	0.6441	0.6563
	59094	A	A	G	ORF31	non-synonymous	Q759R	0	0	0	0.0291	0.0238	0.0235	0.0178
	59287	A	A	G	ORF31	synonymous	P823	0.6878	0.6641	0.5701	0.311	0.3179	0.3162	0.3094
	59293	A	A	G	ORF31	synonymous	T825	0	0	0	0.0233	0.0246	0.0147	0.0212
	59591	A	A	G	ORF31	non-synonymous	T925A	0	0	0	0.1794	0.1815	0.2155	0.1853
	59755	A	A	C	na	no-mutation	na	0.0064	0.0117	0	0.0086	0	0.0389	0.0077
	59761	T	T	G	na	no-mutation	na	0.0122	0.01	0	0.0104	0	0.0148	0.0102
	60023	A	A	G	ORF32	synonymous	L86	0	0	0	0.0095	0.0078	0.0072	0.0076
	60262	T	T	A	na	no-mutation	na	0	0	0	0	0.0258	0.0239	0
	60264	A	A	T	na	no-mutation	na	0.0067	0	0	0	0.0123	0.0074	0.0101
	60267	A	A	C	na	no-mutation	na	0.0822	0.0894	0.0655	0.0137	0.0176	0.0205	0.0152
	60268	A	A	C	na	no-mutation	na	0	0.0078	0.0075	0.0247	0.0186	0.0212	0
	60277	A	A	C	na	no-mutation	na	0	0	0	0.0107	0.0131	0.0142	0.0138
	60278	A	A	C	na	no-mutation	na	0.053	0.0356	0.0385	0.0311	0.0209	0.0346	0.0263
	60280	C	C	A	na	no-mutation	na	0	0	0	0.0147	0.0093	0.0172	0.0101
	60281	C	C	A	na	no-mutation	na	0.0348	0.0269	0.0322	0.0257	0.0071	0.0221	0.0167
	60391	G	G	A	ORF33	non-synonymous	P583L	0	0	0	0	0.0114	0.0043	0.0056
	61029	A	A	G	ORF33	synonymous	P370	0	0	0	0.2071	0.1996	0.208	0.1817
	61191	T	T	C	ORF33	synonymous	P316	0	0	0	0.0158	0.0152	0.0069	0.0082
	61644	T	T	C	ORF33	synonymous	P165	0	0	0	0.1493	0.148	0.1427	0.1628
	61890	A	A	G	ORF33	synonymous	H83	0	0	0	0.0063	0.0103	0.0063	0.0087
	62414	A	A	T	ORF34	synonymous	I499	0	0	0	0.007	0.0069	0.008	0.0074
	62513	A	A	G	ORF34	synonymous	L466	0	0	0	0.0062	0.0115	0.0047	0.0045
	62792	A	A	G	ORF34	synonymous	I373	0	0	0	0.0858	0.095	0.0726	0.0808
	63389	T	T	G	ORF34	synonymous	P174	0	0	0	0.1067	0.0872	0.0871	0.0932
	63448	T	T	C	ORF34	non-synonymous	T155A	0	0	0	0.0281	0.0237	0.0244	0.0309
	63986	G	G	A	ORF35	synonymous	S256	0.0061	0.0068	0	0.0119	0.0076	0.0066	0.0099
	64067	A	A	G	ORF35	synonymous	A229	0.8411	0.8328	0.7924	0.5017	0.4827	0.4995	0.4953
	64313	A	A	G	ORF35	synonymous	L147	0.2908	0.2889	0.2419	0.0473	0.0417	0.0568	0.0352
	64633	T	T	C	ORF35	non-synonymous	N41D	0.063	0.0636	0.0423	0	0	0	0
	65157	A	A	T	ORF36	non-synonymous	Q117H	0	0	0	0.0306	0.0244	0.0157	0.0315
	65572	A	A	G	ORF36	non-synonymous	T256A	0	0	0	0.0484	0.0468	0.0515	0.0493
	66063	T	T	C	na	no-mutation	na	0	0	0	0.0171	0.0126	0.0104	0.0092
	66450	T	T	C	ORF37	non-synonymous	V126A	0	0	0	0.0078	0.0138	0.0132	0.0155
	66499	T	T	C	ORF37	synonymous	T142	0	0	0	0.0465	0.0519	0.0399	0.0463
	67417	T	T	G	ORF37	non-synonymous	N448K	0.0648	0.0724	0.0742	0.0475	0.0479	0.0375	0.0388
	67905	A	A	G	ORF37	non-synonymous	D611G	0	0	0	0.008	0.0072	0.0065	0
	67963	T	T	C	ORF37	synonymous	T630	0	0	0	0.0404	0.0375	0.0356	0.0366
	68140	A	A	C	ORF37	synonymous	V689	0	0	0	0.0657	0.0486	0.0516	0.0579
	68899	T	T	C	ORF38	non-synonymous	I465M	0	0	0	0.0654	0.0616	0.0702	0.072
	68965	T	T	C	ORF38	synonymous	T443	0	0	0	0.018	0.0113	0.0128	0.0152
	69260	A	A	G	ORF38	non-synonymous	V345A	0	0	0	0.0073	0.0061	0.0053	0.0048
	69850	T	T	G	ORF38	synonymous	T148	0.042	0.0239	0.053	0.0306	0.01	0.0169	0.0084
	69859	C	C	A	ORF38	non-synonymous	L145F	0.0154	0	0.0167	0	0	0	0
	69874	C	C	T	ORF38	synonymous	na140	0.0082	0.0203	0	0	0	0	0.003
	69890	A	A	C	ORF38	non-synonymous	V135G	0.0083	0	0	0	0.0149	0	0
	71137	A	A	G	ORF39	non-synonymous	T169A	0	0	0	0.0082	0.0049	0.0084	0.0072
	71252	T	T	C	ORF39	non-synonymous	M207T	0.8056	0.7979	0.7657	0.5049	0.499	0.5049	0.5297
	71519	A	A	G	na	no-mutation	na	0	0	0	0	0.007	0.0082	0.0057
	72741	T	T	G	ORF40	non-synonymous	V401G	0.0082	0.0127	0	0	0	0	0
	73708	T	T	C	ORF40	synonymous	D723	0	0	0	0.0147	0.0131	0.0092	0.0181
	73723	A	A	G	ORF40	synonymous	G728	0	0	0	0.0061	0.0051	0.0081	0.0061
	74424	A	A	G	ORF40	non-synonymous	Q962R	0	0	0	0.0137	0.0154	0.0148	0.0149
	74443	T	T	C	ORF40	synonymous	I968	0	0	0	0.0213	0.0161	0.0214	0.0185
	75952	C	C	A	ORF41	non-synonymous	L36M	0	0	0	0.0061	0	0.006	0.0087
	76218	A	A	G	ORF41	synonymous	S124	0	0	0	0.0919	0.0879	0.0958	0.0923
	76638	C	C	T	ORF41	synonymous	G264	0	0	0	0	0.0071	0.0068	0.0064
	78135	T	T	C	na	no-mutation	na	0	0.0098	0	0	0	0.0488	0
	78144	T	T	C	na	no-mutation	na	0	0.0193	0	0.0123	0	0.0175	0
	78511	T	T	C	ORF43	synonymous	L114	0	0	0	0	0.0071	0.0082	0.0077
	78850	T	T	A	ORF43	synonymous	A227	0	0	0	0.0079	0.0129	0.0096	0.0108
	79009	A	A	G	ORF43	synonymous	T280	0	0	0	0.0365	0.0345	0.0195	0.0319
	79019	A	A	G	ORF43	non-synonymous	N284D	0	0	0	0.0279	0.0298	0.0299	0.0332
	79393	T	T	C	ORF43	synonymous	V408	0	0	0	0.0065	0.01	0.0093	0.006
	79478	A	A	C	ORF43	non-synonymous	T437P	0.0037	0.0047	0	0.0054	0.0178	0.0094	0
	79973	A	A	G	ORF43	non-synonymous	S602G	0	0	0	0.0203	0.021	0.0224	0.0138
	80569	T	T	G	ORF44	synonymous	T70	0	0	0	0.0054	0.0084	0.0067	0.0048
	80587	T	T	C	ORF44	synonymous	V76	0	0	0	0.0095	0.0129	0.0123	0.0163
	81322	T	T	C	ORF44	synonymous	S321	0	0	0	0.0728	0.0713	0.0578	0.0605
	81330	A	A	G	ORF44	non-synonymous	Q324R	0	0	0	0.0375	0.028	0.0265	0.0226
	81886	T	T	C	ORF42	synonymous	R236	0	0	0	0.0387	0.0512	0.0475	0.0439
	82225	A	A	G	ORF42	synonymous	P123	0.3861	0.3805	0.3044	0.0163	0.0111	0.008	0.0082
	82663	T	T	C	na	no-mutation	na	0	0	0	0.0128	0.0106	0.0131	0.0121
	82765	T	T	C	ORF46	non-synonymous	V16A	0	0	0	0.026	0.0212	0.029	0.0155
	82795	G	G	T	ORF46	non-synonymous	G26V	0	0	0	0.012	0.0093	0.0142	0.0091
	83185	A	A	G	ORF46	non-synonymous	H156R	0	0	0	0	0.0041	0.0105	0.0042
	83389	A	A	G	ORF47	non-synonymous	L74F	0	0	0	0.0072	0.024	0.0157	0.0218
	83774	C	C	A	ORF47	non-synonymous	L203I	0.0104	0.0137	0.0101	0	0	0	0.0025
	84091	G	G	A	ORF47	synonymous	na308	0.2469	0.2872	0.2804	0	0	0	0
	84183	A	A	G	ORF47	non-synonymous	D339G	0	0	0	0.0465	0.0465	0.0433	0.0366
	84443	G	G	C	ORF47	non-synonymous	G426R	0	0	0	0.0164	0.0083	0.0134	0.0168
	85391	A	A	G	ORF48	non-synonymous	Y242C	0	0	0	0.0111	0.0104	0.0183	0.008
	85594	A	A	G	ORF48	non-synonymous	T310A	0.2778	0.2491	0.2213	0.162	0.1755	0.1836	0.1982
	85867	T	T	C	ORF48	non-synonymous	W401R	0	0	0	0.0098	0.0104	0.0065	0.0056
	86468	T	T	C	ORF49	synonymous	C81	0	0	0	0	0.0409	0.0496	0
	86469	T	T	A	ORF49	non-synonymous	*82K	0	0	0	0	0.0482	0.0496	0
	86470	A	A	G	ORF49	synonymous	*82	0	0	0	0	0.0368	0.0278	0
	86471	A	A	C	ORF49	non-synonymous	*82Y	0	0	0	0	0.0385	0.0753	0
	86473	C	C	A	na	no-mutation	na	0	0	0	0	0.053	0.0887	0
	86474	C	C	A	na	no-mutation	na	0	0	0	0	0.056	0.1148	0
	86475	C	C	A	na	no-mutation	na	0	0	0	0.0806	0.1288	0.1681	0.0889
	86478	A	A	T	na	no-mutation	na	0.2545	0.2667	0.2826	0.1724	0.304	0.3615	0.5417
	86493	C	C	A	na	no-mutation	na	0	0	0	0	0.0383	0.0414	0
	86494	G	G	A	na	no-mutation	na	0	0	0	0	0.0316	0.0452	0
	86516	A	A	G	na	no-mutation	na	0	0	0	0.0776	0.102	0.0812	0.0791
	86517	T	T	C	na	no-mutation	na	0	0	0	0	0.0259	0.0128	0.0147
	86765	T	T	C	ORF50	non-synonymous	Y373C	0	0	0	0.0066	0.0061	0.0069	0.0048
	87280	A	A	G	ORF50	synonymous	C201	0.2238	0.2005	0.1802	0.2183	0.2187	0.1869	0.2255
	87306	T	T	C	ORF50	non-synonymous	S193G	0.2543	0.2474	0.1833	0.0895	0.0878	0.0908	0.0855
	87815	A	A	G	ORF50	non-synonymous	V23A	0.0125	0.0274	0.011	0.2036	0.2562	0.2556	0.2363
	88650	C	C	G	ORF51	non-synonymous	T257S	0	0	0	0.0112	0.0129	0.0163	0.0101
	88997	A	A	G	ORF51	non-synonymous	N373D	0	0	0	0.0223	0.027	0.0169	0.0286
	89369	A	A	G	ORF51	non-synonymous	S497G	0	0	0	0.0068	0.01	0.0133	0.0059
	89734	A	A	G	ORF51	synonymous	T618	0.7619	0.7677	0.7092	0.0354	0.0395	0.0474	0.037
	89965	C	C	T	ORF51	synonymous	C695	0	0	0	0.126	0.1085	0.0982	0.1239
	89986	A	A	G	ORF51	synonymous	P702	0	0	0	0	0.0069	0.0069	0.0076
	90318	T	T	C	ORF51	non-synonymous	L813S	0	0	0	0.0292	0.0257	0.0311	0.0333
	90437	T	T	C	na	no-mutation	na	0	0	0	0.0064	0.012	0.0066	0.0107
	90467	A	A	G	na	no-mutation	na	0	0	0	0.0098	0.0098	0.0175	0.0164
	90476	T	T	C	na	no-mutation	na	0	0	0	0.0736	0.0753	0.0626	0.0766
	90535	A	A	G	ORF52	non-synonymous	I15V	0.3542	0.3536	0.2516	0.1103	0.139	0.1316	0.1494
	91066	A	A	G	ORF52	non-synonymous	T192A	0	0	0	0.0314	0.032	0.0151	0.0204
	91268	T	T	C	ORF52	non-synonymous	L259P	0	0	0	0.0163	0.0179	0.0187	0.0132
	91518	T	T	C	ORF52	synonymous	A342	0	0	0	0.021	0.0198	0.0173	0.0231
	91661	A	A	G	ORF52	non-synonymous	H390R	0	0	0	0.0533	0.0588	0.0637	0.0659
	92129	A	A	G	ORF52	non-synonymous	Q546R	0	0	0	0.0485	0.0488	0.0527	0.0541
	92209	A	A	G	ORF52	non-synonymous	T573P	0.0127	0.0129	0.0104	0.0437	0.0474	0.0394	0.0308
	92514	A	A	G	ORF52	synonymous	A674	0	0	0	0.0075	0.0065	0.0034	0.0078
	92646	T	T	C	ORF52	synonymous	C718	0	0	0	0.0573	0.0586	0.0578	0.0552
	92990	T	T	C	ORF53	synonymous	G287	0	0	0	0	0.0069	0.0081	0.0091
	93212	T	T	C	ORF53	synonymous	G213	0	0	0	0.0688	0.0793	0.0869	0.0549
	93569	G	G	A	ORF53	synonymous	H94	0.0174	0.0093	0.02	0	0.0041	0.0042	0.0037
	93590	T	T	C	ORF53	synonymous	S87	0	0	0	0.0643	0.0656	0.0465	0.0483
	94167	T	T	C	ORF54	synonymous	L606	0.982	0.9802	0.9764	0.6876	0.7203	0.7355	0.7333
	94260	A	A	G	ORF54	synonymous	N575	0	0	0	0.0319	0.0214	0.0267	0.0284
	94911	A	A	G	ORF54	synonymous	R358	0	0	0	0.0378	0.0403	0.0364	0.0486
	95514	T	T	C	ORF54	synonymous	A157	0	0	0	0.034	0.0392	0.0366	0.039
	97479	T	T	C	ORF55	non-synonymous	V495A	0.1839	0.1729	0.1631	0.4289	0.417	0.4221	0.4365
	97748	G	G	A	ORF55	non-synonymous	A585T	0.6262	0.6396	0.6771	0.4743	0.4205	0.4661	0.4441
	97796	T	T	C	ORF55	non-synonymous	C601R	0.3916	0.3616	0.279	0.2021	0.1998	0.1623	0.193
	97891	T	T	G	ORF55	non-synonymous	D632E	0	0	0	0.1273	0.14	0.1363	0.1251
	98203	A	A	G	ORF55	synonymous	P736	0	0	0	0.0383	0.0486	0.0276	0.0374
	98335	T	T	G	ORF55	non-synonymous	C780W	0	0	0	0	0.0094	0.008	0.0081
	98410	A	A	G	ORF55	synonymous	L805	0	0	0	0.2166	0.2076	0.21	0.2135
	98585	A	A	G	ORF55	non-synonymous	I864V	0	0	0	0.0132	0.0146	0.0084	0.012
	98602	T	T	C	ORF55	synonymous	L869	0	0	0	0.036	0.0468	0.0453	0.0461
	98694	G	G	T	ORF56	non-synonymous	V43F	0.0074	0.0055	0.0085	0.0056	0	0	0.0054
	98698	T	T	A	ORF56	non-synonymous	L44*	0.0083	0.0094	0.0111	0	0	0	0
	98702	T	T	C	ORF56	synonymous	N45	0	0	0	0.0054	0.0064	0.0103	0.0086
	98705	A	A	C	ORF56	synonymous	T46	0.0112	0.0108	0	0	0	0.0059	0.0043
	98712	A	A	G	ORF56	non-synonymous	M49V	0	0	0	0.0154	0.0192	0.0224	0.013
	98764	T	T	G	ORF56	non-synonymous	V66G	0	0	0	0.0774	0.0598	0.0703	0.0777
	98766	A	A	G	ORF56	non-synonymous	R67G	0	0	0	0.036	0.0303	0.0414	0.0279
	99233	A	A	G	ORF56	synonymous	P222	0	0	0	0	0.0098	0	0.0169
	99625	A	A	G	ORF57	non-synonymous	M1T	0	0	0	0.0102	0.0091	0.0105	0.0076
	99906	T	T	C	ORF58	non-synonymous	K123E	0.066	0.0555	0.0483	0.0204	0.0183	0.0143	0.0184
	100647	A	A	G	ORF59	synonymous	T191	0	0	0	0.0096	0.011	0.0178	0.0059
	100993	A	A	G	ORF59	non-synonymous	L76P	0	0	0	0.0074	0.0097	0.0114	0.0096
	101089	A	A	G	ORF59	non-synonymous	L44P	0.5346	0.4873	0.4319	0.3891	0.4127	0.3928	0.3785
	101616	A	A	C	ORF60	non-synonymous	F12V	0.0067	0.0067	0.0085	0	0	0.0146	0
	101617	A	A	T	ORF60	synonymous	na11	0.0068	0.0067	0.0085	0	0	0.0148	0
	101624	T	T	A	ORF60	non-synonymous	Q9L	0.0096	0.021	0.0144	0.017	0	0.0272	0
	101625	G	G	T	ORF60	non-synonymous	Q9K	0.0039	0.0167	0.0073	0.014	0	0.0206	0
	101715	G	G	A	na	no-mutation	na	0	0	0	0.0099	0.0123	0.0112	0.0087
	102002	T	T	C	na	no-mutation	na	0	0	0	0.0444	0.032	0.0456	0.0426
	102019	G	G	A	na	no-mutation	na	0.0161	0	0.0088	0	0.008	0.0127	0.0036
	102268	T	T	C	na	no-mutation	na	0	0	0	0.0341	0.0273	0.0467	0.0223
	102670	A	A	G	na	no-mutation	na	0.107	0.1321	0.108	0.0339	0.0257	0.022	0.0337
	102886	T	T	C	na	no-mutation	na	0	0	0	0.0202	0.0049	0	0.0081
	102938	T	T	C	na	no-mutation	na	0	0	0	0.0205	0.0123	0.0119	0.0133
	103169	T	T	C	ORF61	synonymous	S439	0	0	0	0.0275	0.0356	0.0543	0.0346
	103581	T	T	C	ORF61	non-synonymous	H302L	0	0	0	0.0132	0.0076	0	0.0032
	103602	G	G	T	ORF61	non-synonymous	T295K	0.0056	0	0	0	0.015	0.0567	0
	103754	T	T	C	ORF61	synonymous	G244	0	0	0	0.0525	0.0582	0.0638	0.0576
	103899	A	A	T	ORF61	non-synonymous	V196E	0	0	0	0.0246	0.0134	0.0144	0.0161
	104133	A	A	G	ORF61	non-synonymous	I118T	0	0	0	0.0262	0.0167	0.0156	0.02
	104981	C	C	T	na	no-mutation	na	0.0174	0.0172	0.0237	0	0.0298	0	0
	105010	C	C	G	na	no-mutation	na	0.8589	0.8333	0.8291	0.6286	0.8761	0.8857	0.8947
	105021	G	G	C	na	no-mutation	na	0.113	0.1277	0.0707	0.1765	0.1733	0.4151	0
	105022	G	G	C	na	no-mutation	na	0.0431	0.0421	0.0417	0	0.0375	0.2391	0
	105046	G	G	C	na	no-mutation	na	0.1228	0.1	0.0909	0	0.1122	0.2083	0
	105056	T	T	A	na	no-mutation	na	0.0865	0.1127	0.0455	0.125	0.0177	0	0
	105057	A	A	T	na	no-mutation	na	0.0581	0.0968	0.0506	0	0.0302	0.1071	0
	105063	G	G	C	na	no-mutation	na	0.4375	0.3333	0.2821	0	0.2727	0.3333	0.3333
	105145	T	T	C	na	no-mutation	na	0.0098	0.0078	0	0.0271	0.0063	0	0
	105152	C	C	A	na	no-mutation	na	0.008	0	0.0088	0	0.1226	0	0
	105153	A	A	C	na	no-mutation	na	0.0078	0	0.0069	0	0.1159	0	0
	105169	A	A	G	na	no-mutation	na	0.7732	0.7695	0.5789	0.5525	0.6069	0.5251	0.5228
	105179	A	A	G	na	no-mutation	na	0.0325	0.0234	0.0271	0.1031	0.1066	0.0933	0.0983
	105283	A	A	G	ORF62	non-synonymous	L1284S	0	0	0	0.0447	0.071	0.054	0.0548
	105310	A	A	G	ORF62	non-synonymous	L1275S	0.832	0.8408	0.7277	0.3067	0.3152	0.359	0.3129
	105331	A	A	T	ORF62	non-synonymous	L1268Q	0.0048	0	0	0.0175	0.019	0	0.0167
	105356	T	T	C	ORF62	non-synonymous	I1260V	0.8861	0.8982	0.7915	0.6578	0.656	0.5961	0.6114
	105391	T	T	C	ORF62	non-synonymous	D1248G	0.0091	0.0091	0.009	0	0.007	0	0
	105510	T	T	C	ORF62	synonymous	S1208	0	0	0	0.0231	0.0207	0	0.0189
	105544	A	A	G	ORF62	non-synonymous	V1197A	0.9955	0.9947	0.976	0.94	0.9319	0.9279	0.9342
	105567	C	C	G	ORF62	non-synonymous	E1189D	0.0197	0.016	0.0199	0	0.0101	0.0174	0.0135
	105679	G	G	T	ORF62	non-synonymous	A1152D	0.011	0.0133	0.0151	0.0585	0.0433	0.0576	0.0471
	105705	T	T	C	ORF62	synonymous	A1143	0.9974	1	1	1	0.9879	1	0.9934
	105724	A	A	G	ORF62	non-synonymous	L1137P	0	0	0	0.1484	0.1376	0.1477	0.1378
	105755	A	A	G	ORF62	non-synonymous	W1127R	0.0028	0	0	0.0698	0.0457	0.0514	0.0419
	105866	T	T	C	ORF62	non-synonymous	S1090G	0	0	0	0	0.0059	0.0162	0.011
	105894	T	T	C	ORF62	synonymous	A1080	0.0075	0.0079	0.0054	0	0	0	0
	105962	A	A	G	ORF62	non-synonymous	Y1058H	0	0	0	0.0309	0.0196	0.0173	0.0161
	105964	T	T	C	ORF62	non-synonymous	Q1057R	0.003	0	0	0.0268	0.0315	0.0286	0.0424
	106001	T	T	C	ORF62	non-synonymous	K1045E	0	0	0	0.4232	0.4573	0.4298	0.4419
	106055	A	A	G	ORF62	non-synonymous	C1027R	0	0	0	0.0468	0.0637	0.067	0.0573
	106262	T	T	C	ORF62	non-synonymous	R958G	1	1	1	1	1	1	1
	106650	T	T	C	ORF62	synonymous	R828	0.0204	0.0234	0.0171	0.0306	0.024	0.0281	0.026
	106831	T	T	C	ORF62	non-synonymous	Q768R	0	0.0033	0.0027	0	0.0177	0.0118	0.008
	106871	T	T	C	ORF62	non-synonymous	I755V	0.0107	0.0131	0.0091	0	0	0	0
	106932	A	A	G	ORF62	synonymous	D734	0.4228	0.3897	0.411	0.3616	0.0096	0.0184	0.2511
	106933	T	T	G	ORF62	non-synonymous	D734A	0.1396	0.144	0.163	0.0692	0	0	0.0689
	106934	C	C	G	ORF62	non-synonymous	D734H	0.0178	0.0204	0.0129	0	0	0	0.0124
	106936	A	A	C	ORF62	non-synonymous	V733G	0.0482	0.0263	0.0434	0	0.017	0.0183	0.0211
	106939	A	A	C	ORF62	non-synonymous	V732G	0.0233	0.033	0.037	0	0	0	0.0157
	106941	A	A	G	ORF62	synonymous	na731	0.0087	0.0129	0.0189	0	0	0	0
	106949	A	A	G	ORF62	non-synonymous	S729P	0.0265	0.0124	0.0112	0	0	0	0.011
	106972	A	A	C	ORF62	non-synonymous	V721G	0.017	0.0235	0.0231	0.0221	0.0066	0	0.0093
	107136	T	T	C	ORF62	synonymous	A666	0.9708	0.9731	0.9533	0.5342	0.5535	0.5364	0.5034
	107152	T	T	C	ORF62	non-synonymous	Q661R	0	0	0	0.0505	0.05	0.0572	0.0403
	107163	A	A	G	ORF62	synonymous	A657	0	0	0	0.0707	0.0799	0.0759	0.0792
	107252	T	T	C	ORF62	non-synonymous	S628G	1	1	1	0.978	0.9882	0.9888	0.9935
	107428	G	G	C	ORF62	non-synonymous	A569G	0.0177	0.011	0.0237	0	0	0	0.0077
	107432	G	G	C	ORF62	non-synonymous	R568G	0.0113	0.0035	0.0047	0	0	0	0.0045
	107477	T	T	C	ORF62	non-synonymous	N553D	0	0	0	0.0301	0.0319	0.0297	0.0312
	107599	A	A	G	ORF62	non-synonymous	V512A	0.6686	0.6788	0.5772	0.1839	0.1828	0.1985	0.1502
	107706	T	T	C	ORF62	synonymous	P476	0	0	0	0.0105	0.0125	0.0111	0.0165
	107797	A	A	G	ORF62	non-synonymous	L446P	0.3464	0.3434	0.2413	0.2873	0.3115	0.3159	0.2748
	107876	T	T	C	ORF62	non-synonymous	S420G	0	0	0	0.0383	0.0343	0.0316	0.0455
	108030	T	T	C	ORF62	synonymous	E368	0.0232	0.0172	0.0166	0.0457	0.0419	0.0405	0.0345
	108111	T	T	C	ORF62	synonymous	P341	1	1	1	0.9849	0.9938	0.986	0.9828
	108310	T	T	C	ORF62	non-synonymous	H275R	0	0.0045	0	0.0892	0.0813	0.076	0.0642
	108364	A	A	G	ORF62	non-synonymous	L257R	0	0	0	0.0607	0.0421	0.0504	0.0439
	108457	T	T	C	ORF62	non-synonymous	H226R	0	0	0	0.0085	0.0037	0.0081	0.0036
	108500	T	T	C	ORF62	non-synonymous	I212V	0	0	0	0.0328	0.0348	0.0297	0.0269
	108505	T	T	C	ORF62	non-synonymous	Q210R	0	0	0	0.0059	0.0097	0.0121	0.0068
	108838	A	A	G	ORF62	non-synonymous	M99T	0.3578	0.3579	0.2434	0.2182	0.223	0.2299	0.2261
	108874	T	T	C	ORF62	non-synonymous	Q87R	0	0	0	0.0493	0.0587	0.0575	0.0629
	109007	T	T	C	ORF62	non-synonymous	S43G	0.0091	0.0093	0.0041	0.0078	0.0076	0.0057	0.0108
	109035	G	G	T	ORF62	synonymous	A33	0.011	0.0121	0.0106	0.0697	0.0695	0.0631	0.0618
	109054	T	T	G	ORF62	non-synonymous	D27A	0	0	0	0.0137	0.0106	0.0094	0.0067
	109137	A	A	G	na	no-mutation	na	0.4701	0.4848	0.3339	0.5819	0.6504	0.6401	0.6222
	109200	A	A	G	na	no-mutation	na	0.5306	0.5044	0.5711	0.0503	0.047	0.0535	0.0578
	109208	T	T	C	na	no-mutation	na	0	0.0037	0	0.1415	0.1356	0.1612	0.1281
	109254	T	T	C	na	no-mutation	na	0	0	0	0.0053	0.0023	0.0098	0.0058
	109546	T	T	C	na	no-mutation	na	0.3306	0.3194	0.2225	0.0795	0.0977	0.0858	0.0955
	109697	G	G	C	na	no-mutation	na	0.0163	0.0213	0.0196	0.0337	0.0826	0.0654	0.0141
	109698	T	T	A	na	no-mutation	na	0.0096	0.0177	0.0132	0.0252	0.0683	0.0396	0.0117
	109699	C	C	T	na	no-mutation	na	0.0055	0.0142	0.0131	0.0199	0.0519	0.0277	0.0073
	109700	A	A	G	na	no-mutation	na	0.0048	0.0107	0.0103	0.0233	0.0473	0.0262	0.0055
	109701	G	G	T	na	no-mutation	na	0.0027	0.009	0.0076	0.015	0.0352	0.0233	0.0037
	109702	G	G	C	na	no-mutation	na	0	0.0083	0.0087	0.0118	0.026	0.0191	0.0037
	109759	A	A	C	na	no-mutation	na	0.0237	0.0315	0.0312	0.0274	0.0133	0	0.0088
	109761	C	C	A	na	no-mutation	na	0.0057	0	0	0	0.0227	0	0
	109919	A	A	G	na	no-mutation	na	0	0	0	0	0.0215	0.0136	0.0208
	109953	A	A	T	na	no-mutation	na	0	0	0	0.0183	0.0225	0.0242	0.0147
	110020	T	T	G	na	no-mutation	na	0.0153	0	0.0178	0	0	0	0.0182
	110023	A	A	G	na	no-mutation	na	0.0114	0	0	0.0308	0	0	0
	110025	T	T	G	na	no-mutation	na	0.0161	0	0.0254	0	0	0	0
	110030	T	T	G	na	no-mutation	na	0.103	0.102	0.0943	0.1189	0	0	0.0706
	110035	T	T	G	na	no-mutation	na	0.1145	0.1208	0.131	0.164	0.0972	0.0699	0.0858
	110043	T	T	G	na	no-mutation	na	0.0778	0.0325	0.0575	0.125	0.0278	0.05	0.0667
	110045	A	A	G	na	no-mutation	na	0.0475	0	0	0.0898	0.028	0.0515	0.0727
	110050	G	G	A	na	no-mutation	na	0.1154	0	0	0.186	0.5676	0.4706	0.3913
	110057	G	G	T	na	no-mutation	na	0.0136	0	0	0.0242	0	0	0.019
	110370	C	C	A	na	no-mutation	na	0.1389	0.1062	0.0847	0.1896	0.2638	0.2251	0.2108
	110371	A	A	C	na	no-mutation	na	0.0327	0.0329	0.0217	0.0079	0.0029	0.0104	0
	110372	C	C	A	na	no-mutation	na	0.0301	0.0318	0.0157	0.0132	0.0156	0.0687	0
	110373	A	A	C	na	no-mutation	na	0.0359	0.0334	0.0198	0.0082	0.0032	0.0158	0
	110375	G	G	A	na	no-mutation	na	0.0966	0.0714	0.0842	0.1375	0.1009	0.0634	0.1498
	110376	G	G	C	na	no-mutation	na	0.0911	0.0704	0.0696	0.1564	0.1857	0.0768	0.1935
	110379	C	C	G	na	no-mutation	na	0.2295	0.2167	0.2045	0.6319	0.5036	0.3642	0.7308
	110385	C	C	T	na	no-mutation	na	0.0137	0.006	0.0084	0.0067	0.0444	0.0219	0
	111002	A	A	G	ORF63	non-synonymous	E141G	0	0	0	0.0597	0.0636	0.0604	0.0567
	111080	A	A	C	ORF63	non-synonymous	D167A	0	0	0	0.0047	0.0073	0.0081	0.006
	111125	A	A	G	ORF63	non-synonymous	D182G	0	0	0	0.0046	0.01	0.0129	0.0049
	111250	T	T	C	ORF63	non-synonymous	S224P	0	0	0	0.0073	0.0064	0.0045	0.0066
	111514	T	T	C	na	no-mutation	na	0	0	0	0.2384	0.2394	0.2276	0.2405
	111650	A	A	G	ORF64	non-synonymous	Q29R	0.7514	0.7645	0.7318	0.3028	0.3021	0.3001	0.2672
	112061	T	T	C	ORF64	non-synonymous	L166P	0	0	0	0.0493	0.0406	0.0492	0.0471
	112084	C	C	A	ORF64	non-synonymous	P174T	0	0	0	0	0.009	0	0.0193
	112117	C	C	A	na	no-mutation	na	0	0.0061	0	0.0073	0	0.0074	0
	112120	T	T	A	na	no-mutation	na	0.0059	0.0188	0	0	0.008	0	0
	112121	T	T	A	na	no-mutation	na	0.0197	0.0396	0	0	0.0082	0.0109	0
	112123	T	T	A	na	no-mutation	na	0.0446	0.0695	0	0.0113	0.0537	0.0424	0
	112125	T	T	A	na	no-mutation	na	0.0909	0.1002	0.0151	0.0469	0.1275	0.1169	0.0423
	112138	T	T	A	na	no-mutation	na	0.0837	0.1017	0.0495	0.0338	0.092	0.0746	0
	112142	T	T	A	na	no-mutation	na	0.0477	0.0649	0.0183	0.0182	0.0327	0.0235	0
	112143	T	T	A	na	no-mutation	na	0.0385	0.0442	0.0115	0.0261	0.0321	0.0197	0
	112144	T	T	A	na	no-mutation	na	0.0402	0.0398	0	0.0186	0.0302	0.0131	0
	112146	A	A	T	na	no-mutation	na	0	0	0.0089	0	0.0103	0.006	0
	112147	A	A	T	na	no-mutation	na	0.0121	0.0211	0	0	0.0279	0.0088	0
	112148	A	A	T	na	no-mutation	na	0.0181	0.0232	0	0	0.027	0.0118	0
	112149	C	C	T	na	no-mutation	na	0.0243	0.0228	0.0137	0	0.0205	0.0059	0
	112150	A	A	T	na	no-mutation	na	0.0181	0.0169	0	0	0	0	0
	112151	T	T	A	na	no-mutation	na	0.0177	0.0224	0	0	0.0175	0.0062	0
	112153	C	C	A	na	no-mutation	na	0.0273	0.0176	0	0	0	0	0
	112331	C	C	T	na	no-mutation	na	0.1413	0.1615	0.2039	0.0628	0.0438	0.0518	0.047
	114265	A	A	C	na	no-mutation	na	0	0	0	0.0113	0.0246	0.0131	0.0142
	115295	A	A	G	ORF67	non-synonymous	N267S	0.0131	0.0104	0.0171	0.1738	0.1864	0.171	0.135
	115446	C	C	T	ORF67	synonymous	G317	0	0	0	0.0215	0.0221	0.0225	0.0253
	115877	A	A	G	ORF68	non-synonymous	I24V	0	0	0	0.0229	0.0243	0.0221	0.0283
	116274	A	A	G	ORF68	non-synonymous	D156G	0	0	0	0.0159	0.0134	0.0134	0.0176
	116840	A	A	G	ORF68	non-synonymous	N345D	0	0	0	0.0073	0.0114	0.0036	0.0166
	117082	A	A	G	ORF68	synonymous	A425	0	0	0	0	0.0077	0.0054	0.008
	117445	A	A	G	ORF68	synonymous	A546	0	0	0	0.0576	0.0517	0.0533	0.056

## Sheet: Supplementary Table 2
	Position	109	488	560	703	763	1568	2515	5745	10900	11408	12779	17247	19431	26125	31732	37126	38036	39227	39527	40413	41298	42387	42390	42404	42407	42714	43629	53787	54354	54356	57051	57080	58595	59287	60267	60268	60278	60281	64067	64313	67417	69850	71252	82225	83774	85594	86478	87280
	ORF	nc	0		1		2	nc	6	9a	9	10	12	14	18	21	22						nc	nc	nc	nc	23	24	29			31				nc	nc	nc	nc	35		37	38	39	42	47	48	nc	50
	Dumas	C	A	T	T	T	T	T	A	T	C	C	T	T	A	C	A	T	T	A	G	T	T	A	C	C	G	A	T	G	C	A	T	A	A	A	A	A	C	A	A	T	T	T	A	C	A	A	A
	pOka	C	A	T	T	T	T	T	A	T	C	C	T	T	A	C	A	T	T	A	G	T	T	A	C	C	G	A	T	G	C	A	T	A	A	A	A	A	C	A	A	T	T	T	A	C	A	A	A
	vOka	A	G	C	C	C	G	C	G	C	A	T	G	C	G	T	C	C	G	G	T	C	A	G	A	A	A	G	C	A	T	T	G	G	G	C	C	C	A	G	G	G	G	C	G	A	G	T	G
	VL08
	VL13
	BikenSeed
	VV10
	VV12
	VVAG
	ZV15
	Mutation		I106V	*130R					S945P	W87R	P134T	A207V	V345G	N421D		T325I	E1015A				A2111S	C2406R					A142V				S1167L	Y78F	S88A	I593V								N448K	T148	M207T	P123	L203I	T310A
	Diff	0.103975	-0.0340333	-0.0362167	-0.0962417	-0.0564	-0.0138083	-0.693675	-0.609992	-0.389475	-0.0183417	-0.291592	-0.003675	-0.12075	-0.506233	-0.223142	-0.090275	-0.046775	-0.374233	-0.062525	-0.0147333	-0.0473917	-0.0184333	-0.00665	-0.0160833	-0.00631667	-0.0312417	-0.0641833	-0.0924833	-0.0135583	0.203767	-0.013175	-0.04775	0.267792	-0.327042	-0.0622833	0.011025	-0.0141417	-0.0134	-0.3273	-0.228617	-0.0275417	-0.0231583	-0.280108	-0.3461	-0.010775	-0.069575	0.0769667	0.01085
	VRacc
	Position	105010	105021	105022	105046	105056	105057	105063	105152	105153	105169	105179	105310	105356	105391	105544	105567	105679	105705	106262	106650	106831	106932	106933	106934	106936	106939	106949	106972	107136	107252	107428	107432	107599	107797	108030	108111	108838	109007	109035	109137	109200	109546	109697	109698	109699	109700	109701	109702
	ORF	nc	nc	nc	nc	nc	nc	nc	nc	nc	nc	nc	62																												nc	nc	nc	nc	nc	nc	nc	nc	nc
	Dumas	C	G	G	G	T	A	G	C	A	A	A	A	T	T	A	C	G	T	T	T	T	A	T	C	A	A	A	A	T	T	G	G	A	A	T	T	A	T	G	A	A	T	G	T	C	A	G	G
	pOka	C	G	G	G	T	A	G	C	A	A	A	A	T	T	A	C	G	T	T	T	T	A	T	C	A	A	A	A	T	T	G	G	A	A	T	T	A	T	G	A	A	T	G	T	C	A	G	G
	vOka	G	C	C	C	A	T	C	A	C	G	G	G	C	C	G	G	T	C	C	C	C	G	G	G	C	C	G	C	C	C	C	C	G	G	C	C	G	C	T	G	G	C	C	A	T	G	T	C
	VL08
	VL13
	BikenSeed
	VV10
	VV12
	VVAG
	ZV15
	Mutation												L1275S	I1260V	D1248G	V1197A	E1189D	A1152D		R958G		Q768R		D734A	D734H	V733G	V732G	S729P	V721G		S628G	A569G	R568G	V512A	L446P			M99T	S43G
	Diff	-0.0191583	0.087425	0.02685	-0.0244417	-0.0458917	-0.034175	-0.116142	0.02505	0.024075	-0.155375	0.0726583	-0.476717	-0.228275	-0.00731667	-0.0552333	-0.00828333	0.0384917	-0.00380833	0	0.006875	0.007375	-0.247658	-0.114342	-0.0139333	-0.0252	-0.027175	-0.01395	-0.0117	-0.433858	-0.012875	-0.0155417	-0.005375	-0.462683	-0.0129917	0.02165	-0.013125	-0.0954	0.000475	0.0547917	0.19405	-0.483217	-0.201208	0.0298833	0.0227	0.0157667	0.016975	0.0128667	0.00948333
	VRacc
	Position	co-ordinate in VZV reference strain Dumas (NC_001348)
		original 42
		original 42 + ellen
	VRacc	observed in Depledge et al 2015
	Supplementary Table S2
[truncated: 21 more columns]
